# Supplementary material for: Natural Transformation of Riemerella columbina and Its Determinants
Source: Front Microbiol. 2021 Mar 3;12:634895. doi: 10.3389/fmicb.2021.634895 (PMC7965970; doi:10.3389/fmicb.2021.634895)
Supplement: Supplementary file 2 [file Data_Sheet_2.xlsx]

## Sheet: Figure 2 data
Time (h)	Transformants	Transformants	Transformants
0	6	3	3
2	3	9	6
4	48	3	18
6	510	3840	3600
8	1773	9060	7740
10	7920	10200	6000
12	6840	13830	7920
14	7200	12180	7800

## Sheet: Figure 3 data
DNA concentration (ng)	Transformants	Transformants	Transformants
0.1	18	54	39
1	138	87	99
10	60	276	210
100	648	1638	882
200	642	1131	1872
500	1020	1554	2160
1000	2691	2976	3555
2000	2091	4674	3645
4000	4824	3990	2958

## Sheet: Figure 4 data
Competition assay(Genomic DNA)	Transformants	Transformants	Transformants
R. columbinaΔC237_RS0105470::Erm genome	117	121	98
R. columbinaΔC237_RS0105470::Erm genome+R. columbina genome 1:1	52	49	39
R. columbinaΔC237_RS0105470::Erm genome+R. columbina genome 1:2	28	32	42
R. columbinaΔC237_RS0105470::Erm genome+R. columbina genome 1:5	8	12	16
R. columbinaΔC237_RS0105470::Erm genome+R. columbina genome 1:10	2	5	3
R. columbinaΔC237_RS0105470::Erm genome+R. anatipestifer genome 1:1	122	102	113
R. columbinaΔC237_RS0105470::Erm genome+R. anatipestifer genome 1:2	85	76	67
R. columbinaΔC237_RS0105470::Erm genome+R. anatipestifer genome 1:5	48	45	52
R. columbinaΔC237_RS0105470::Erm genome+R. anatipestifer genome 1:10	35	22	31
R. columbinaΔC237_RS0105470::Erm genome+E. coli genome 1:1	102	98	99
R. columbinaΔC237_RS0105470::Erm genome+E. coli genome 1:2	78	76	85
R. columbinaΔC237_RS0105470::Erm genome+E. coli genome 1:5	65	56	76
R. columbinaΔC237_RS0105470::Erm genome+E. coli genome 1:10	33	44	53

## Sheet: Figure 5 data
Components of GCB	Transformants	Transformants	Transformants
GCB	2136	999	1380
GCB-peptone	5280	6600	5100
GCB-phosphate	5070	4410	5400
GCB-VB1	1017	3306	2400
GCB-glucose	1437	2499	1968
GCB-L-glutamine	1608	2346	1800
GCB-NaCl	1674	1890	2340
GCB+100 μM EDDHA	2511	1380	1380
GCB+150 μM EDDHA	1827	2550	1950
GCB+200 μM EDDHA	2415	1311	1200

## Sheet: Figure 6 data
Ca2+	Transformants	Transformants	Transformants
GCB+0.5 mM EDTA	144	141	168
GCB+0.5 mM EDTA+0.5 mM Ca2+	1539	870	945
GCB+0.5 mM EDTA+1 mM Ca2+	3210	1461	2754
GCB+0.5 mM EDTA+5 mM Ca2+	5970	3510	5106
Mg2+
GCB+0.5 mM EDTA	144	141	168
GCB+0.5 mM EDTA+0.5 mM Mg2+	1200	450	714
GCB+0.5 mM EDTA+1 mM Mg2+	1308	420	756
GCB+0.5 mM EDTA+5 mM Mg2+	1641	1083	1260
Zn2+
GCB+0.5mM EDTA	144	141	168
GCB+0.5 mM EDTA+0.1 mM Zn2+	900	660	684
GCB+0.5 mM EDTA+0.2 mM Zn2+	2106	1242	1872
GCB+0.5 mM EDTA+0.5 mM Zn2+	4620	4320	4020
Mn2+
GCB+0.5 mM EDTA	144	141	168
GCB+0.5 mM EDTA+0.2 mM Mn2+	2142	990	1425
GCB+0.5 mM EDTA+0.5 mM Mn2+	11880	6270	8580
GCB+0.5 mM EDTA+1 mM Mn2+	5220	9240	7200
Cu2+
GCB+0.5 mM EDTA	144	141	168
GCB+0.5 mM EDTA+0.1 mM Cu2+	63	60	45
GCB+0.5 mM EDTA+0.2 mM Cu2+	66	48	63
GCB+0.5 mM EDTA+0.5 mM Cu2+	24	24	30
